# Supplementary material for: Cerebrospinal fluid haptoglobin levels and outcome after aneurysmal subarachnoid haemorrhage: Evidence from Mendelian randomization
Source: PLoS One. 2025 Aug 5;20(8):e0329287. doi: 10.1371/journal.pone.0329287 (PMC12324130; doi:10.1371/journal.pone.0329287)
Supplement: S1 Table — (XLSX) [file pone.0329287.s001.xlsx]

## Sheet: Sheet1
Supplementary table 1: Genetic instrumental variants used in this study.
CSF haptoglobin
rsID	Chromosome	Position	Effect allele (EA)	Other allele	EA frequency	Beta	Standard error	p-value	F-statistic
rs12930036*	16	71992072	G	T	0.229889	-0.381072	0.0615266	5.88e-10	38.3609
rs186286	16	72153518	A	G	0.0676692	0.641731	0.103961	6.71e-10	38.1032
rs4788460	16	72154509	C	T	0.27373	-0.429149	0.0575092	8.5e-14	55.6855
rs117844066	16	72001521	C	G	0.127891	0.587769	0.0820696	7.96e-13	51.2919
*Genetic variant rs2000999, which has been previously demonstrated to associate with circulating haptoglobin levels, is in moderate linkage disequilibrium (r² ≈ 0.30) with variant rs129300361,2.
Plasma haptoglobin
rsID	Chromosome	Position	Effect allele (EA)	Other allele	EA frequency	Beta	Standard error	p-value	F-statistic
rs12708921	16	71965690	A	G	0.18651	-0.3975	0.007221	0	3030.26
rs12923797	16	71963643	A	G	0.12157	0.4656	0.008509	0	2994.12
rs4788460	16	72120610	T	C	0.26356	-0.4333	0.006279	0	4762.08
rs74386648	16	72032543	G	T	0.07661	0.6042	0.010518	0	3299.86
rs142589036	16	72107038	A	G	0.05836	0.6125	0.017532	2.103e-267	1220.53
rs251032	16	72043699	C	G	0.20202	-0.3488	0.010116	1.516e-260	1188.87
rs113383183	16	72025657	C	T	0.06468	0.4743	0.016399	6.272e-184	836.511
rs75203664	16	72033433	A	C	0.01832	0.7494	0.030321	7.308e-135	610.858
rs152826	16	72092281	G	A	0.9001	0.3375	0.013716	1.067e-133	605.47
rs147905848	16	72001821	G	C	0.04919	0.4664	0.01921	3.273e-130	589.471
rs34380282	16	72123036	A	G	0.02556	0.5512	0.025773	1.77e-101	457.392
rs112291945	16	72082460	C	G	0.01953	-0.5677	0.029216	4.207e-84	377.569
rs72787084	16	72144076	T	G	0.01769	-0.5959	0.031327	1.118e-80	361.834
rs117069901	16	72090412	C	T	0.01626	0.5802	0.031613	3.112e-75	336.84
rs113981199	16	72110259	C	T	0.01313	0.6231	0.035769	5.797e-68	303.46
rs35540300	16	72055785	G	A	0.01367	-0.6084	0.036378	8.673e-63	279.705
rs183432663	16	71959038	A	T	0.02482	0.3682	0.0262	7.327e-45	197.499
rs79636708	16	72131046	T	C	0.00909	-0.5986	0.044583	4.221e-41	180.275
rs11075922	16	72123819	T	C	0.3493	0.0964	0.008569	2.307e-29	126.559
rs117877833	16	71980475	C	T	0.00414	0.5734	0.064227	4.351e-19	79.704
rs117655998	16	72024947	T	C	0.01599	-0.272	0.032881	1.315e-16	68.4302
rs55658747	16	72075273	T	C	0.01056	-0.2961	0.039499	6.563e-14	56.1959
rs382695	16	72077611	T	C	0.02621	-0.195	0.026046	7.06e-14	56.0515
rs117365732	16	72035841	T	C	0.01185	-0.2586	0.037452	5.027e-12	47.6768
1. Morton MJ, Hostettler IC, Kazmi N on behalf of the Genetics and Observational Subarachnoid Haemorrhage (GOSH) Study investigators, et al. Haptoglobin genotype and outcome after aneurysmal subarachnoid haemorrhage. Journal of Neurology, Neurosurgery & Psychiatry 2020;91:305-313.
2. Froguel P, Ndiaye NC, Bonnefond A, Bouatia-Naji N, Dechaume A, Siest G, et al. A Genome-Wide Association Study Identifies rs2000999 as a Strong Genetic Determinant of Circulating Haptoglobin Levels. PLoS ONE 2012;7(3): e32327. https://doi.org/10.1371/journal.pone.0032327
