# Supplementary material for: Cerebrospinal fluid haptoglobin levels and outcome after aneurysmal subarachnoid haemorrhage: Evidence from Mendelian randomization
Source: PLoS One. 2025 Aug 5;20(8):e0329287. doi: 10.1371/journal.pone.0329287 (PMC12324130; doi:10.1371/journal.pone.0329287)
Supplement: S2 Table — (XLSX) [file pone.0329287.s002.xlsx]

## Sheet: Sheet1
Supplementary table 2: Catastrophic and any aneurysmal subarachnoid haemorrhage (aSAH) genetic summary statistics for the four instruments, produced using BOLT-LMM.
Catastrophic aSAH (multi-ancestry)
rsID	Chromosome	Position	Effect allele (EA)	Other allele	EA frequency	Beta	Standard error	p-value
rs12930036	16	71992072	G	T	0.751385	0.175072	0.0811217	0.031
rs117844066	16	72001521	G	C	0.85733	-0.00236469	0.100354	0.98
rs186286	16	72153518	G	A	0.0793831	0.206696	0.130295	0.11
rs4788460	16	72154509	C	T	0.711963	0.113373	0.0773798	0.14
Any aSAH (multi-ancestry)
rsID	Chromosome	Position	Effect allele (EA)	Other allele	EA frequency	Beta	Standard error	p-value
rs12930036	16	71992072	G	T	0.751385	0.0838703	0.0415121	0.043
rs117844066	16	72001521	G	C	0.85733	-0.0432672	0.0513538	0.4
rs186286	16	72153518	G	A	0.0793831	0.0148693	0.0666755	0.82
rs4788460	16	72154509	C	T	0.711963	0.039055	0.0395974	0.32
Catastrophic aSAH (White British)
rsID	Chromosome	Position	Effect allele (EA)	Other allele	EA frequency	Beta	Standard error	p-value
rs12930036	16	71992072	G	T	0.753738	0.131548	0.0891567	0.14
rs117844066	16	72001521	G	C	0.853564	0.105453	0.108895	0.33
rs186286	16	72153518	G	A	0.0838538	0.123173	0.139299	0.38
rs4788460	16	72154509	C	T	0.706359	0.139456	0.084288	0.098
