# Supplementary material for: Cerebrospinal fluid haptoglobin levels and outcome after aneurysmal subarachnoid haemorrhage: Evidence from Mendelian randomization
Source: PLoS One. 2025 Aug 5;20(8):e0329287. doi: 10.1371/journal.pone.0329287 (PMC12324130; doi:10.1371/journal.pone.0329287)
Supplement: S3 Table — The effect of CSF haptoglobin on the risk of aneurysmal subarachnoid haemorrhage and related health outcomes were explored. (XLSX) [file pone.0329287.s003.xlsx]

## Sheet: Sheet1
Supplementary table 3: Mendelian randomization results. The effect of CSF haptoglobin on the risk of aneurysmal subarachnoid haemorrhage and related health outcomes were explored.
								IVW				WM				Egger	Heterogeneity
Target	Binary Endpoint	Ancestry	First author	Year	Cases	Controls	Sample Size	OR	lower	upper	p-value	OR	lower	upper	p-value	EggerIntP	QP	I2
CSF haptoglobin	Catastrophic aneurysmal subarachnoid hemorrhage	Trans	x	x	433	476092	476525	0.792255	0.652411	0.962074	0.0187654	0.760963	0.595187	0.972913	0.0293306	0.388791	0.350307	8.56221
CSF haptoglobin	Catastrophic aneurysmal subarachnoid hemorrhage	White British	x	x	350	400610	400960	0.775565	0.633984	0.948763	0.013459	0.793686	0.632061	0.996642	0.0467102	0.553665	0.913074	0
CSF haptoglobin	Any aneurysmal subarachnoid hemorrhage	Trans	x	x	1648	476092	477740	0.950176	0.843583	1.07024	0.399881	0.95741	0.846761	1.08252	0.487312	0.197932	0.194859	36.2147
CSF haptoglobin	Any aneurysmal subarachnoid hemorrhage	Trans	Bakker	2020	5140	71952	77092	0.98815	0.863657	1.13059	0.862251	1.02014	0.928417	1.12093	0.678248	0.512881	0.00189505	79.8795
CSF haptoglobin	Cerebral microbleeds (any)	Trans	Knol	2020	3556	22306	25862	0.986419	0.912383	1.06646	0.731218	0.988014	0.903269	1.08071	0.792134	0.714554	0.969638	0
CSF haptoglobin	Cardioembolic stroke	Trans	Mishra	2022	12790	1503898	1516688	0.98246	0.940696	1.02608	0.424612	0.974086	0.924266	1.02659	0.326986	0.496845	0.633733	0
CSF haptoglobin	Small vessel stroke	Trans	Mishra	2022	13620	1503898	1517518	1.0378	0.993333	1.08426	0.0967975	1.04265	0.993527	1.09421	0.0898387	0.895622	0.846148	0
CSF haptoglobin	Stroke	Trans	Mishra	2022	110182	1503898	1614080	0.994499	0.978484	1.01078	0.505431	0.9945	0.975498	1.01387	0.575282	0.923014	0.414835	0
CSF haptoglobin	Large artery stroke	Trans	Mishra	2022	9219	1503898	1513117	0.952637	0.901327	1.00687	0.0858611	0.950865	0.892826	1.01268	0.116899	0.640324	0.74142	0
CSF haptoglobin	Ischemic stroke	Trans	Mishra	2022	86668	1503898	1590566	0.996116	0.978607	1.01394	0.667064	0.99459	0.974115	1.01549	0.60924	0.971899	0.431175	0
CSF haptoglobin	Intracerebral hemorrhage	Trans	Sakaue	2021	3391	623600	626991	1.0235	0.957344	1.09424	0.495616	1.02404	0.948822	1.10523	0.541622	0.736632	0.574458	0
								IVW				WM					Heterogeneity
Target	Continuous Endpoint	Ancestry	First author	Year	Cases	Controls	Sample Size	beta	lower	upper	p-value	beta	lower	upper	p-value	EggerIntP	QP	I2
CSF haptoglobin	White matter perivascular space burden	Trans	Duperron	2023	x	x	40095	0.000350109	-0.0106434	0.0113436	0.950229	-0.00338533	-0.0148155	0.00804483	0.561583	0.433269	0.260458	25.1747
CSF haptoglobin	Hippocampal perivascular space burden	Trans	Duperron	2023	x	x	40095	0.00329716	-0.00674828	0.0133426	0.520024	0.00519746	-0.00658281	0.0169777	0.387183	0.221115	0.350725	8.47915
CSF haptoglobin	Basal ganglia perivascular space burden	Trans	Duperron	2023	x	x	40095	-0.00553315	-0.0179471	0.00688077	0.382337	-0.00482931	-0.0167409	0.00708229	0.426831	0.189857	0.146624	44.1341
CSF haptoglobin	White matter hyperintensity	Trans	Persyn	2020	x	x	42310	0.00582172	-0.0194145	0.0310579	0.651166	0.0113489	-0.0191148	0.0418127	0.46529	0.552105	0.688322	0
Plasma haptoglobin	Plasma haemoglobin	Trans	Sakaue	2021	x	x	502921	-0.0211563	-0.0260995	-0.0162132	4.9241e-17	-0.0249229	-0.0300909	-0.0197549	3.32245e-21	0.279088	0.00129526	52.9308
