# Supplementary material for: Cerebrospinal fluid haptoglobin levels and outcome after aneurysmal subarachnoid haemorrhage: Evidence from Mendelian randomization
Source: PLoS One. 2025 Aug 5;20(8):e0329287. doi: 10.1371/journal.pone.0329287 (PMC12324130; doi:10.1371/journal.pone.0329287)
Supplement: S4 Table — (XLSX) [file pone.0329287.s004.xlsx]

## Sheet: Sheet1
Supplementary table 4: Associations of genetic variants used as instruments with potential confounders in the UK Biobank, FinnGen and GWAS Catalog, below the genome-wide significance threshold (p=5e-08).
Variant	Trait	P-value	Beta	Odds Ratio	N Cases	N Overall	PMID	Author (Year)	Study ID
rs186286	Haptoglobin measurement	5.4e-277	-0.4985			10708	PMID:33328453	Pietzner M	GCST90019428
rs12930036	Haptoglobin measurement	3.01e-240	0.6068			10708	PMID:33328453	Pietzner M	GCST90019428
rs186286	Haptoglobin measurement	1.15e-233	-0.4619			10708	PMID:33328453	Pietzner M	GCST90019470
rs4788460	Haptoglobin measurement	6.07e-231	-0.7571			10708	PMID:33328453	Pietzner M	GCST90019428
rs12930036	Haptoglobin measurement	1.55e-209	0.5703			10708	PMID:33328453	Pietzner M	GCST90019470
rs4788460	Haptoglobin measurement	1.43e-200	-0.71			10708	PMID:33328453	Pietzner M	GCST90019470
rs117844066	Haptoglobin measurement	3.4e-155	-0.4076			10708	PMID:33328453	Pietzner M	GCST90019428
rs117844066	Haptoglobin measurement	7.09e-146	-0.3961			10708	PMID:33328453	Pietzner M	GCST90019470
rs186286	Low density lipoprotein cholesterol levels	1.1e-72	0.0379033			431167	PMID:32493714	Klimentidis YC	GCST90002412
rs117844066	Low density lipoprotein cholesterol levels	4.7e-72	0.0398798			431167	PMID:32493714	Klimentidis YC	GCST90002412
rs186286	Apolipoprotein A-I measurement	4.934e-64	-0.2392			10708	PMID:33328453	Pietzner M	GCST90019420
rs4788460	Low density lipoprotein cholesterol levels	3.2e-52	0.053196			431167	PMID:32493714	Klimentidis YC	GCST90002412
rs12930036	Low density lipoprotein cholesterol levels	4.5e-46	-0.0388603			431167	PMID:32493714	Klimentidis YC	GCST90002412
rs4788460	Total cholesterol levels	3.8e-29	0.0411636			437878	PMID:34226706	Barton AR	GCST90025953
rs4788460	Direct low density lipoprotein cholesterol levels	3.9e-28	0.0406254			437068	PMID:34226706	Barton AR	GCST90025954
rs4788460	Serum alkaline phosphatase levels	4.2e-26	-0.0347718			437896	PMID:34226706	Barton AR	GCST90025947
rs4788460	Apolipoprotein B levels	3.4e-22	0.0350033			435744	PMID:34226706	Barton AR	GCST90025952
rs186286	Liver enzyme levels (alanine transaminase)	6.2e-19	0.00372563			437267	PMID:33972514	Pazoki R	GCST90013405
rs12930036	Red blood cell count	1.36e-16	-0.021788			545203	PMID:32888493	Chen MH	GCST90002363
rs4788460	Apolipoprotein A-I measurement	3.209e-14	-0.179			10708	PMID:33328453	Pietzner M	GCST90019420
rs12930036	Apolipoprotein A-I measurement	5.84e-14	0.1395			10708	PMID:33328453	Pietzner M	GCST90019420
rs12930036	Red blood cell count	1.2e-13	-0.022147			408112	PMID:32888494	Vuckovic D	GCST90002403
rs186286	Cholesterol, total	2.871e-13	0.0294			94595	PMID:24097068	Willer CJ	GCST002221
rs117844066	High cholesterol	5.1e-13	0.00532606	1.00534	59853	484598	PMID:33959723	Donertas HM	GCST90038690
rs117844066	High cholesterol | non-cancer illness code, self-reported	4.18976e-12	0.0565588	1.05819	43957	361141		UKB Neale v2	NEALE2_20002_1473
rs4788460	Red blood cell count	9.7e-12	0.022117			445305	PMID:34226706	Barton AR	GCST90025964
rs12930036	Red blood cell (erythrocyte) count	1.62e-11	-0.00798475			350475		UKB Neale v2	NEALE2_30010_raw
rs186286	LDL cholesterol	6.998e-11	0.0276			94595	PMID:24097068	Willer CJ	GCST002222
rs4788460	Hemoglobin concentration	2.47e-10	0.021384			563946	PMID:32888493	Chen MH	GCST90002310
rs4788460	Red blood cell count	6.67e-10	0.020888			545203	PMID:32888493	Chen MH	GCST90002363
rs4788460	Hemoglobin levels	1e-09	0.0213295			445373	PMID:34226706	Barton AR	GCST90025969
rs186286	Haemoglobin concentration	1.15327e-09	0.0155897			350474		UKB Neale v2	NEALE2_30020_raw
rs12930036	Hemoglobin concentration	1.75e-09	-0.015856			563946	PMID:32888493	Chen MH	GCST90002310
rs12930036	Liver enzyme levels (alanine transaminase)	1.8e-09	-0.00333511			437267	PMID:33972514	Pazoki R	GCST90013405
rs186286	Hemoglobin concentration	2.6e-09	0.012022			563946	PMID:32888493	Chen MH	GCST90002310
rs4788460	Statin medication	4.51e-09	0.07354	1.07631	86466	260405		FINNGEN_R6	FINNGEN_R6_RX_STATIN
rs12930036	Hematocrit	1.1e-08	-0.0173847			408112	PMID:32888494	Vuckovic D	GCST90002383
rs186286	Cholesterol, total	1.422e-08	0.0334			100184	PMID:20686565	Teslovich TM	GCST000760
rs4788460	Aspartate aminotransferase levels	2.3e-08	0.0195349			436275	PMID:34226706	Barton AR	GCST90025980
rs117844066	Cholesterol lowering medication | medication for cholesterol, blood pressure or diabetes	2.35484e-08	0.0512376	1.05257	38057	165340		UKB Neale v2	NEALE2_6177_1
rs4788460	Hemoglobin	2.6e-08	0.0216564			408112	PMID:32888494	Vuckovic D	GCST90002384
rs12930036	Hand grip strength (left)	4.17e-08	0.138724			359704		UKB Neale v2	NEALE2_46_raw
