# Supplementary material for: Cerebrospinal fluid haptoglobin levels and outcome after aneurysmal subarachnoid haemorrhage: Evidence from Mendelian randomization
Source: PLoS One. 2025 Aug 5;20(8):e0329287. doi: 10.1371/journal.pone.0329287 (PMC12324130; doi:10.1371/journal.pone.0329287)
Supplement: S5 Table — (XLSX) [file pone.0329287.s005.xlsx]

## Sheet: Sheet1
Supplementary table 5: Genetic colocalization analysis findings.
Trait 1	Trait 2	Number of SNPs	H0	H1	H2	H3	H4	H4/(H3+H4)
HPT protein level in CSF	Catastrophic aSAH	40	3.6261e-07	0.999846	1.75325e-11	4.82375e-05	0.000105801	0.686848
